# Supplementary material for: Construction of a Three-Dimensional BaTiO3 Network for Enhanced Permittivity and Energy Storage of PVDF Composites
Source: Materials (Basel). 2021 Jun 27;14(13):3585. doi: 10.3390/ma14133585 (PMC8269637; doi:10.3390/ma14133585)
Supplement: Supplementary file 1 [file materials-14-03585-s001.zip]

Archive with 1 entries (1 files):
- materials-1250658-supplementary.pdf
